# Supplementary material for: Outdoor physical activity, residential green spaces and the risk of dementia in the UK Biobank cohort
Source: Commun Med (Lond). 2025 Sep 17;5:389. doi: 10.1038/s43856-025-01130-z (PMC12443963; doi:10.1038/s43856-025-01130-z)
Supplement: Supplementary file 4 — Supplementary data 1 [file 43856_2025_1130_MOESM4_ESM.xlsx]

## Sheet: Sheet1
Exposure Variables	Measurements	Quantification
Walking in MET minutes/week	Question on frequency (Field ID: 971):	Duration×frequency×3.3
	“How many times in the last 4 weeks did you go walking for pleasure?”
	Recording:
	“Once in the last 4 weeks”: value 0.25
	“2-3 times in the last 4 weeks”: value 0.625
	“Once a week” : value 1
	“2-3 times a week”: value 2.5
	“4-5 times a week”: value 4.5
	“Every day”: value 7
	“Do not know”: value missing
	“Prefer not to answer”: value missing
	Question on duration (Field ID: 981):
	“Each time you went walking for pleasure, how long did you spend doing it?”
	Recording:
	“Less than 15 minutes” : value 7.5
	“Between 15 and 30 minutes” : value 22.5
	“Between 30 minutes and 1 hour” : value 45
	“Between 1 and 1.5 hours” : value 75
	“Between 1.5 and 2 hours” : value 105
	“Between 2 and 3 hours” : value 150
	“Over 3 hours” : value 210
	“Do not know” : value missing
	“Prefer not to answer” : value missing
Light DIY in MET minutes/week	Question on frequency (Field ID: 1011):	Duration×frequency×4
	“How many times in the last 4 weeks did you do light DIY?”
	Recording:
	Same as the walking variable.
	Question on duration (Field ID: 1021):
	“Each time you did light DIY, how long did you spend doing it?”
	Recording:
	Same as the walking variable.
Heavy DIY in MET-minutes/week	Question on frequency (Field ID: 2624):	Duration×frequency×5.5
	“How many times in the last 4 weeks did you do heavy DIY?
	Recording:
	Same as the walking variable.
	Question on duration (Field ID: 2634):
	“Each time you did heavy DIY, about how long did you spend doing it?”
	Recording:
	Same as the walking variable.
Other Exercise in MET-minutes/week	Question on frequency (Field ID: 3637):	Duration×frequency×6
	“How many times in the last 4 weeks did you do other exercises such as swimming, cycling, keep fit?
	Recording:
	Same as the walking variable.
	Question on duration (Field ID: 3647):
	“Each time you did other exercises such as swimming, cycling, keep fit, how long did you spend doing them?”
	Recording:
	Same as the walking variable.
Outdoor activities in 100 MET-minutes/week	Walking in MET-minutes/week, Light DIY in MET-minutes/week, Heavy DIY in MET-minutes/week, Other Exercise in MET-minutes/week	(Walking + light DIY + heavy DIY + other exercise)/100
Dementia Variables	Specific ICD codes
All-cause Dementia	ICD-10: F00.0, F00.1, F00.2, F00.9, G30.0, G30.1, G30.8, G30.9, F01.0, F01.1, F01.2, F01.3, F01.8, F01.9, I67.3, F02.0, G31.0, A81.0, F02.1, F02.2, F02.3, F02.4, F02.8, F03, F05.1, F10.6, G31.1, G31.8
Alzheimer’s Disease	ICD-10: F00.0, F00.1, F00.2, F00.9, G30.0, G30.1, G30.8, G30.9
Vascular Dementia	ICD-10: F01.0, F01.1, F01.2, F01.3, F01.8, F01.9, I67.3
Frontotemporal Dementia	ICD-10: F02.0, G31.0
