# Supplementary material for: Outdoor physical activity, residential green spaces and the risk of dementia in the UK Biobank cohort
Source: Commun Med (Lond). 2025 Sep 17;5:389. doi: 10.1038/s43856-025-01130-z (PMC12443963; doi:10.1038/s43856-025-01130-z)
Supplement: Supplementary file 5 — Supplementary data 2 [file 43856_2025_1130_MOESM5_ESM.xlsx]

## Sheet: original
Subgroup	Model	Total	Cases	HR	lower	upper
All-cause dementia
Outdoor activity, continuous	Model 1	187724	7218	0.926387	0.9052	0.948
	Model 2	187724	7218	0.93419	0.9127	0.9562
Q1	Model 1	46931	2000	1	1	1
	Model 2	46931	2000	1	1	1
Q2	Model 1	46931	1831	0.9411	0.8831	1.003
	Model 2	46931	1831	0.9506	0.8919	1.0131
Q3	Model 1	46931	1713	0.8857	0.8299	0.9453
	Model 2	46931	1713	0.8985	0.8418	0.9591
Q4	Model 1	46931	1674	0.8302	0.7771	0.887
	Model 2	46931	1674	0.8489	0.7943	0.9071
Alzheimer's disease
Outdoor activity, continuous	Model 1	187724	3396	0.9653	0.9332	0.9985
	Model 2	187724	3396	0.9705	0.9381	1.004
Outdoor activity, Quartiles
Q1	Model 1	46931	884	1	1	1
	Model 2	46931	884	1	1	1
Q2	Model 1	46931	883	1.0351	0.9426	1.1367
	Model 2	46931	883	1.0417	0.9486	1.1441
Q3	Model 1	46931	830	0.9863	0.8964	1.0852
	Model 2	46931	830	0.9956	0.9047	1.0956
Q4	Model 1	46931	799	0.9291	0.8429	1.0241
	Model 2	46931	799	0.9423	0.8546	1.0391
Vascular Dementia
Outdoor activity, continuous	Model 1	187724	1637	0.8753	0.8342	0.9185
	Model 2	187724	1637	0.8827	0.841	0.9264
Outdoor activity, Quartiles
Q1	Model 1	46931	510	1	1	1
	Model 2	46931	510	1	1	1
Q2	Model 1	46931	399	0.829	0.7269	0.9456
	Model 2	46931	399	0.8394	0.7358	0.9575
Q3	Model 1	46931	368	0.7765	0.6783	0.889
	Model 2	46931	368	0.789	0.689	0.9036
Q4	Model 1	46931	360	0.7156	0.6237	0.821
	Model 2	46931	360	0.7312	0.6369	0.8395
Frontotemporal Dementia
Outdoor activity, continuous	Model 1	187724	182	0.8993	0.7775	1.04
	Model 2	187724	182	0.9024	0.7792	1.045
Outdoor activity, Quartiles
Q1	Model 1	46931	54	1	1	1
	Model 2	46931	54	1	1	1
Q2	Model 1	46931	43	0.7913	0.5293	1.1831
	Model 2	46931	43	0.7906	0.5286	1.1826
Q3	Model 1	46931	37	0.6686	0.4385	1.0193
	Model 2	46931	37	0.6694	0.4387	1.0215
Q4	Model 1	46931	48	0.8186	0.5511	1.2159
	Model 2	46931	48	0.8271	0.5556	1.2312
