# Supplementary material for: Outdoor physical activity, residential green spaces and the risk of dementia in the UK Biobank cohort
Source: Commun Med (Lond). 2025 Sep 17;5:389. doi: 10.1038/s43856-025-01130-z (PMC12443963; doi:10.1038/s43856-025-01130-z)
Supplement: Supplementary file 6 — Supplementary data 3 [file 43856_2025_1130_MOESM6_ESM.xlsx]

## Sheet: GEGS
GS10th	GEscore10th	Freq
1	1	1719
2	1	1815
3	1	1921
4	1	1816
5	1	1711
6	1	1696
7	1	1670
8	1	1511
9	1	1393
10	1	1140
1	2	1757
2	2	1764
3	2	1777
4	2	1701
5	2	1757
6	2	1746
7	2	1626
8	2	1648
9	2	1534
10	2	1210
1	3	1746
2	3	1725
3	3	1731
4	3	1689
5	3	1778
6	3	1730
7	3	1633
8	3	1652
9	3	1586
10	3	1350
1	4	1643
2	4	1726
3	4	1658
4	4	1733
5	4	1670
6	4	1700
7	4	1730
8	4	1628
9	4	1639
10	4	1516
1	5	1750
2	5	1731
3	5	1665
4	5	1681
5	5	1755
6	5	1622
7	5	1650
8	5	1633
9	5	1621
10	5	1542
1	6	1607
2	6	1682
3	6	1677
4	6	1640
5	6	1668
6	6	1707
7	6	1742
8	6	1680
9	6	1647
10	6	1660
1	7	1778
2	7	1625
3	7	1617
4	7	1619
5	7	1622
6	7	1660
7	7	1672
8	7	1703
9	7	1782
10	7	1712
1	8	1637
2	8	1599
3	8	1647
4	8	1621
5	8	1582
6	8	1641
7	8	1676
8	8	1734
9	8	1771
10	8	1898
1	9	1584
2	9	1551
3	9	1555
4	9	1595
5	9	1580
6	9	1599
7	9	1636
8	9	1755
9	9	1769
10	9	2138
1	10	1465
2	10	1467
3	10	1437
4	10	1590
5	10	1562
6	10	1584
7	10	1650
8	10	1741
9	10	1943
10	10	2519

## Sheet: WalkingGS
GS10th	Walking10th	Freq
1	1	1296
2	1	1274
3	1	1370
4	1	1327
5	1	1254
6	1	1266
7	1	1272
8	1	1173
9	1	1241
10	1	1160
1	2	1344
2	2	1310
3	2	1354
4	2	1287
5	2	1238
6	2	1260
7	2	1291
8	2	1253
9	2	1217
10	2	1216
1	3	1351
2	3	1312
3	3	1253
4	3	1235
5	3	1287
6	3	1286
7	3	1212
8	3	1319
9	3	1314
10	3	1245
1	4	1339
2	4	1293
3	4	1276
4	4	1251
5	4	1281
6	4	1286
7	4	1294
8	4	1255
9	4	1252
10	4	1218
1	5	1309
2	5	1340
3	5	1234
4	5	1258
5	5	1263
6	5	1290
7	5	1306
8	5	1362
9	5	1319
10	5	1342
1	6	1280
2	6	1246
3	6	1239
4	6	1266
5	6	1264
6	6	1270
7	6	1259
8	6	1282
9	6	1295
10	6	1317
1	7	1202
2	7	1303
3	7	1289
4	7	1263
5	7	1260
6	7	1309
7	7	1300
8	7	1226
9	7	1375
10	7	1406
1	8	1306
2	8	1232
3	8	1261
4	8	1251
5	8	1297
6	8	1247
7	8	1260
8	8	1335
9	8	1391
10	8	1331
1	9	1159
2	9	1181
3	9	1173
4	9	1196
5	9	1249
6	9	1223
7	9	1312
8	9	1312
9	9	1375
10	9	1551
1	10	1202
2	10	1162
3	10	1211
4	10	1307
5	10	1263
6	10	1261
7	10	1306
8	10	1402
9	10	1373
10	10	1444

## Sheet: LightDIYGS
GS10th	LightDIY10th	Freq
1	1	884
2	1	901
3	1	887
4	1	894
5	1	911
6	1	906
7	1	886
8	1	852
9	1	814
10	1	741
1	2	957
2	2	884
3	2	892
4	2	872
5	2	908
6	2	884
7	2	876
8	2	859
9	2	868
10	2	712
1	3	909
2	3	907
3	3	888
4	3	868
5	3	909
6	3	895
7	3	878
8	3	848
9	3	839
10	3	731
1	4	907
2	4	910
3	4	899
4	4	836
5	4	921
6	4	853
7	4	819
8	4	922
9	4	921
10	4	761
1	5	917
2	5	882
3	5	879
4	5	883
5	5	817
6	5	875
7	5	903
8	5	836
9	5	906
10	5	839
1	6	930
2	6	841
3	6	873
4	6	860
5	6	823
6	6	869
7	6	928
8	6	861
9	6	845
10	6	939
1	7	900
2	7	898
3	7	813
4	7	884
5	7	807
6	7	887
7	7	903
8	7	890
9	7	937
10	7	942
1	8	848
2	8	836
3	8	840
4	8	817
5	8	822
6	8	844
7	8	847
8	8	884
9	8	984
10	8	1163
1	9	859
2	9	768
3	9	864
4	9	826
5	9	832
6	9	808
7	9	861
8	9	899
9	9	988
10	9	1174
1	10	798
2	10	798
3	10	745
4	10	803
5	10	777
6	10	811
7	10	826
8	10	911
9	10	995
10	10	1470

## Sheet: HeavyDIYGS
GS10th	HeavyDIY10th	Freq
1	1	688
2	1	676
3	1	719
4	1	732
5	1	774
6	1	749
7	1	731
8	1	767
9	1	722
10	1	713
1	2	728
2	2	714
3	2	745
4	2	662
5	2	751
6	2	719
7	2	731
8	2	731
9	2	734
10	2	751
1	3	660
2	3	702
3	3	663
4	3	719
5	3	688
6	3	744
7	3	755
8	3	793
9	3	813
10	3	751
1	4	665
2	4	683
3	4	735
4	4	695
5	4	692
6	4	725
7	4	773
8	4	732
9	4	779
10	4	794
1	5	667
2	5	654
3	5	724
4	5	655
5	5	698
6	5	742
7	5	727
8	5	792
9	5	838
10	5	881
1	6	685
2	6	643
3	6	699
4	6	704
5	6	721
6	6	681
7	6	708
8	6	806
9	6	807
10	6	864
1	7	638
2	7	657
3	7	674
4	7	665
5	7	704
6	7	715
7	7	685
8	7	770
9	7	821
10	7	992
1	8	669
2	8	676
3	8	625
4	8	693
5	8	673
6	8	695
7	8	707
8	8	752
9	8	824
10	8	1067
1	9	631
2	9	647
3	9	621
4	9	628
5	9	694
6	9	654
7	9	716
8	9	702
9	9	806
10	9	1268
1	10	616
2	10	577
3	10	607
4	10	675
5	10	659
6	10	678
7	10	721
8	10	795
9	10	858
10	10	1176

## Sheet: OtherEGS
GS10th	OtherE10th	Freq
1	1	754
2	1	778
3	1	809
4	1	727
5	1	772
6	1	751
7	1	735
8	1	761
9	1	820
10	1	793
1	2	848
2	2	771
3	2	752
4	2	730
5	2	750
6	2	770
7	2	790
8	2	730
9	2	769
10	2	753
1	3	810
2	3	721
3	3	726
4	3	780
5	3	721
6	3	821
7	3	793
8	3	754
9	3	714
10	3	820
1	4	810
2	4	796
3	4	778
4	4	732
5	4	713
6	4	796
7	4	775
8	4	745
9	4	722
10	4	764
1	5	846
2	5	740
3	5	762
4	5	736
5	5	762
6	5	733
7	5	737
8	5	751
9	5	792
10	5	802
1	6	805
2	6	811
3	6	711
4	6	770
5	6	754
6	6	783
7	6	734
8	6	778
9	6	770
10	6	740
1	7	752
2	7	790
3	7	734
4	7	760
5	7	763
6	7	702
7	7	760
8	7	816
9	7	747
10	7	815
1	8	801
2	8	734
3	8	808
4	8	780
5	8	736
6	8	768
7	8	758
8	8	762
9	8	767
10	8	777
1	9	765
2	9	780
3	9	764
4	9	782
5	9	771
6	9	719
7	9	711
8	9	749
9	9	751
10	9	739
1	10	669
2	10	687
3	10	637
4	10	717
5	10	729
6	10	770
7	10	780
8	10	830
9	10	836
10	10	814
