# Supplementary material for: Outdoor physical activity, residential green spaces and the risk of dementia in the UK Biobank cohort
Source: Commun Med (Lond). 2025 Sep 17;5:389. doi: 10.1038/s43856-025-01130-z (PMC12443963; doi:10.1038/s43856-025-01130-z)
Supplement: Supplementary file 7 — Supplementary data 4 [file 43856_2025_1130_MOESM7_ESM.xlsx]

## Sheet: Sheet10
	More accessible green space			Less accessible green space
	Total/Cases	HR, 95% CI (Model 3)		Total/Cases	HR, 95% CI (Model 3)
Sum score of outdoor activities
Q1	8688/335	1.00 (1.00, 1.00)		32531/1430	1.00 (1.00, 1.00)
Q2	9870/336	0.89 (0.77, 1.04)		31735/1289	0.95 (0.88, 1.03)
Q3	10708/356	0.86 (0.74, 1.00)		31186/1160	0.88 (0.82, 0.96)
Q4	12446/358	0.73 (0.63, 0.85)		29687/1120	0.86 (0.79, 0.93)
Walking
Q1	7656/236	1.00 (1.00, 1.00)		24168/886	1.00 (1.00, 1.00)
Q2	8049/238	0.96 (0.80, 1.14)		24112/848	0.96 (0.87, 1.05)
Q3	8295/269	1.03 (0.87, 1.23)		23736/920	1.05 (0.96, 1.15)
Q4	8881/296	1.03 (0.86, 1.22)		23312/1032	1.15 (1.05, 1.26)
Light DIY
Q1	5005/177	1.00 (1.00, 1.00)		16747/640	1.00 (1.00, 1.00)
Q2	5287/159	0.87 (0.71, 1.08)		16506/582	0.93 (0.83, 1.04)
Q3	5849/157	0.78 (0.63, 0.97)		16226/540	0.88 (0.79, 0.99)
Q4	6848/190	0.77 (0.63, 0.95)		15406/562	0.93 (0.83, 1.04)
Heavy DIY
Q1	4676/155	1.00 (1.00, 1.00)		13474/496	1.00 (1.00, 1.00)
Q2	5076/160	0.96 (0.77, 1.19)		13250/447	0.95 (0.83, 1.08)
Q3	5444/154	0.85 (0.69, 1.07)		12922/457	0.99 (0.88, 1.13)
Q4	5936/168	0.83 (0.67, 1.04)		12447/488	1.05 (0.92, 1.19)
Other Excercise
Q1	4806/147	1.00 (1.00, 1.00)		14382/498	1.00 (1.00, 1.00)
Q2	4830/140	0.90 (0.72, 1.14)		14296/426	0.86 (0.75, 0.98)
Q3	4848/126	0.82 (0.65, 1.05)		14292/460	0.93 (0.82, 1.06)
Q4	4875/147	0.89 (0.71, 1.12)		13972/480	0.92 (0.81, 1.04)
